# Supplementary material for: A Novel Enterococcus Phage Endolysin Lys22 with a Wide Host Range Against Mixed Biofilm of Enterococcus faecalis, Staphylococcus aureus, and Acinetobacter baumannii
Source: Pathogens. 2025 Oct 20;14(10):1060. doi: 10.3390/pathogens14101060 (PMC12567084; doi:10.3390/pathogens14101060)
Supplement: Supplementary file 1 [file pathogens-14-01060-s001.zip]

Archive with 1 entries (1 files):
- pathogens-3856446-supplementary.pdf
